# Supplementary material for: The Devil We Don't Know: Investigating Habitat and Abundance of Endangered Giant Devil Rays in the North-Western Mediterranean Sea
Source: PLoS One. 2015 Nov 18;10(11):e0141189. doi: 10.1371/journal.pone.0141189 (PMC4651356; doi:10.1371/journal.pone.0141189)
Supplement: S1 Dataset — (XLSX) [file pone.0141189.s001.xlsx]

## Sheet: Foglio1
sector	DATE	TIME	LAT	LONG	GS
PELAGOS (Summer 2009)	2009-07-21	15:11:21	42.5716	7.84564	1
	2009-07-21	15:55:00	42.918	7.45308	1
	2009-07-21	15:56:59	42.9758	7.45108	1
	2009-07-21	16:00:27	43.0775	7.44822	1
	2009-07-21	17:01:09	42.6802	7.70747	1
	2009-07-24	10:28:03	42.8368	9.81163	1
	2009-07-24	10:28:22	42.836	9.82389	1
	2009-07-24	10:28:42	42.8349	9.83613	1
	2009-07-24	10:28:54	42.8355	9.84402	1
	2009-07-26	10:55:56	41.8735	8.37584	1
	2009-07-26	11:13:08	41.785	8.51208	1
	2009-07-26	11:16:48	41.7853	8.37961	1
	2009-07-26	15:13:23	42.2248	7.2972	1
	2009-07-26	15:20:47	42.2214	7.38199	1
	2009-07-26	15:37:44	42.2306	8.02911	1
	2009-07-26	15:51:19	42.2339	8.53067	1
	2009-07-26	16:36:38	42.3089	7.17207	1
	2009-07-27	15:59:03	44.0071	9.60162	1
	2009-07-27	16:19:33	44.0993	9.39061	1
	2009-07-28	10:13:58	43.7052	8.89937	1
	2009-07-28	10:54:54	44.3007	9.01233	1
	2009-07-28	12:25:08	42.9538	8.80239	1
	2009-07-28	15:44:01	44.2817	8.51581	1
	2009-07-29	08:51:11	43.7223	8.4059	1
	2009-07-29	12:44:41	43.6516	7.9172	1
	2009-07-31	08:03:45	42.3763	10.7794	1
	2009-07-31	08:03:58	42.376	10.788	1
	2009-07-31	08:04:23	42.3755	10.8044	1
	2009-07-31	08:04:37	42.3753	10.8136	1
	2009-07-31	08:05:50	42.373	10.8609	1
	2009-07-31	08:08:50	42.3724	10.9651	1
	2009-07-31	08:09:03	42.3721	10.9729	1
	2009-07-31	08:10:11	42.3701	11.0141	1
	2009-07-31	08:10:13	42.3699	11.0153	1
	2009-07-31	08:11:26	42.3688	11.0602	1
	2009-07-31	08:28:30	42.2756	11.3556	1
	2009-07-31	08:30:25	42.2763	11.281	1
	2009-07-31	08:30:38	42.2765	11.2727	1
	2009-07-31	08:31:12	42.2784	11.2512	1
	2009-07-31	08:31:17	42.2784	11.2479	1
	2009-07-31	08:31:24	42.2784	11.2434	1
	2009-07-31	08:35:31	42.2806	11.0841	1
	2009-07-31	08:35:38	42.2804	11.0794	1
	2009-07-31	08:40:24	42.2835	10.8939	1
	2009-07-31	09:03:25	42.2932	10.0424	1
	2009-07-31	09:03:44	42.2942	10.0309	1
	2009-07-31	09:15:06	42.2966	9.61613	1
	2009-07-31	09:42:04	42.2009	10.4387	1
	2009-07-31	09:49:31	42.1964	10.7364	1
	2009-07-31	09:56:58	42.1912	11.0227	1
	2009-07-31	09:59:00	42.1891	11.1015	1
	2009-07-31	10:27:01	42.1107	10.3996	1
	2009-07-31	10:45:04	42.1178	9.71735	1
	2009-07-31	13:27:11	42.0157	10.6198	1
	2009-07-31	14:14:14	41.8438	10.1229	1
	2009-08-01	07:11:20	40.8825	8.45765	1
	2009-08-01	07:11:42	40.8826	8.47132	1
	2009-08-01	07:11:55	40.8826	8.47942	1
	2009-08-01	07:12:32	40.8825	8.50242	1
	2009-08-01	07:12:51	40.8821	8.51417	1
	2009-08-01	07:24:39	40.9744	8.80938	3
	2009-08-01	07:26:58	40.975	8.72609	1
	2009-08-01	07:29:34	40.9719	8.63472	2
	2009-08-01	07:55:00	41.0619	8.41133	1
	2009-08-01	08:23:08	41.154	8.90668	1
	2009-08-01	08:23:35	41.1544	8.88972	1
	2009-08-01	08:23:58	41.1538	8.87544	1
	2009-08-01	08:38:52	41.1518	8.31118	1
	2009-08-01	10:27:22	41.3331	8.5469	1
	2009-08-01	13:26:54	41.5994	8.03637	1
	2009-08-01	13:53:21	41.5069	7.86716	1
	2009-08-01	14:08:10	41.5116	8.2781	1
	2009-08-01	15:48:41	41.666	9.85443	1
	2009-08-01	16:35:50	41.8471	9.46566	1
	2009-08-02	10:25:00	42.9139	7.20664	1
	2009-08-02	10:30:09	43.0659	7.20132	1
IONIAN	2010-04-28	11:40:52	37.8859	16.2275	6
	2010-04-30	14:09:24	37.6415	15.9071	1
	2010-04-30	14:15:00	37.6533	15.7105	2
	2010-04-30	14:18:36	37.6562	15.5848	1
	2010-04-30	14:19:32	37.6582	15.5521	1
	2010-04-30	14:24:16	37.667	15.3875	1
	2010-04-30	14:40:36	37.8013	15.4191	1
	2010-04-30	14:40:52	37.8011	15.4283	1
	2010-04-30	14:51:24	37.7883	15.6225	3
	2010-04-30	15:13:04	37.9087	15.7846	2
	2010-04-30	15:13:52	37.9096	15.7565	1
	2010-05-01	09:06:20	37.9679	17.0741	1
	2010-05-01	09:45:08	38.2355	16.8637	4
	2010-05-07	07:25:12	37.2125	16.2191	2
	2010-05-07	08:49:08	36.9462	16.1671	1
	2010-05-09	15:51:56	36.2664	16.2791	2
	2010-05-12		38.92	18.6394	1
	2010-05-12		38.8977	17.2422	1
	2010-05-12		39.1737	17.2079	1
	2010-05-12		39.1246	17.7606	1
	2010-05-12		39.0202	19.0012	1
	2010-05-14	07:14:04	39.7362	18.5799	1
TYRRHENIAN 2010	2010-06-17	14:01:48	41.721	12.1047	1
	2010-06-17	15:57:20	40.6892	10.2091	1
	2010-06-17	15:57:24	40.6892	10.2115	1
	2010-06-17	15:59:28	40.6878	10.2896	1
	2010-06-17	16:09:52	40.6861	10.681	2
	2010-06-17	17:03:48	41.4735	12.2812	1
	2010-06-23	07:18:00	41.5777	7.98556	1
	2010-06-23	08:07:28	41.8537	8.71021	1
	2010-06-23	08:24:56	42.1266	8.5966	1
	2010-06-25	14:19:20	43.4347	9.78336	1
	2010-06-26	07:53:32	42.5992	6.21512	1
	2010-06-26	14:11:32	42.4718	6.64098	1
	2010-06-26	15:45:36	42.1833	5.89603	1
	2010-06-26	15:56:36	42.0469	5.85449	1
	2010-06-27	06:55:52	41.9882	8.61143	1
	2010-06-27	06:59:28	41.9875	8.59577	2
	2010-06-27	08:55:16	41.7956	6.71488	1
	2010-06-27	09:32:24	41.6716	7.18343	1
	2010-06-27	15:30:32	41.2471	6.14034	1
	2010-06-27	15:32:16	41.2422	6.20646	1
	2010-06-28	07:08:48	41.1786	9.14591	1
	2010-06-28	07:51:48	41.0049	8.06628	1
	2010-06-28	08:34:16	40.9828	6.62148	1
	2010-06-28	16:35:32	40.4396	6.69748	1
	2010-06-28	16:46:28	40.4455	7.10269	1
	2010-06-28	16:50:04	40.4475	7.24301	4
	2010-06-28	16:50:24	40.4481	7.2558	4
	2010-06-28	17:08:20	40.4569	7.93992	2
	2010-06-29	08:16:32	39.8993	6.79997	1
	2010-06-29	12:07:32	40.183	7.56961	4
	2010-06-29	12:08:08	40.1838	7.54875	2
	2010-06-29	14:43:52	40.1681	9.69294	1
	2010-06-29	14:46:32	40.1572	9.7874	1
	2010-06-29	14:58:44	40.15	10.2198	1
	2010-06-29	15:31:08	40.1559	11.204	1
	2010-06-30	07:12:36	40.6091	12.8962	1
	2010-06-30	08:36:16	39.8786	10.3885	1
	2010-06-30	08:41:44	39.8811	10.1911	1
	2010-06-30	08:55:24	39.7458	9.96783	1
	2010-06-30	13:00:48	40.8032	12.6427	1
	2010-06-30	13:01:40	40.7853	12.6198	3
	2010-06-30	13:12:40	40.5749	12.3186	1
	2010-06-30	13:50:48	39.8315	11.2692	2
	2010-06-30	14:40:16	40.0132	10.266	1
	2010-06-30	14:51:52	40.0203	9.81553	2
	2010-06-30	16:14:04	40.1709	11.4829	1
	2010-06-30	16:54:56	40.9701	12.6135	7
	2010-06-30	16:55:48	40.9859	12.6371	1
	2010-07-01	06:38:00	40.9774	13.6825	6
	2010-07-01	06:44:04	40.8639	13.5161	1
	2010-07-01	07:05:52	40.4452	12.9202	3
	2010-07-01	09:25:20	40.4148	13.6606	1
	2010-07-01	13:54:08	40.0504	14.7027	1
	2010-07-01	15:25:44	39.5837	15.3393	1
	2010-07-01	16:01:08	39.7122	15.2637	1
	2010-07-01	16:29:00	39.849	15.2036	3
	2010-07-02	07:16:08	41.1692	12.3683	1
	2010-07-02	08:39:20	40.4186	10.3047	4
	2010-07-02	08:40:48	40.4207	10.2503	1
	2010-07-02	08:45:20	40.4209	10.0812	1
	2010-07-02	08:47:36	40.4249	9.99716	1
	2010-07-02	09:12:48	40.5569	10.1951	1
	2010-07-02	09:22:52	40.5497	10.5716	1
	2010-07-02	09:32:20	40.5471	10.926	3
	2010-07-02	10:15:24	41.053	11.9423	1
	2010-07-02	10:27:12	41.2873	12.2717	1
	2010-07-02	10:27:24	41.2911	12.2778	2
	2010-07-02	10:27:36	41.2944	12.2842	1
	2010-07-02	10:31:32	41.3713	12.3976	1
	2010-07-02	14:51:04	40.9528	10.7978	1
	2010-07-02	15:04:48	40.9609	10.2377	1
	2010-07-02	15:12:56	40.9652	9.94541	1
	2010-07-02	15:16:28	40.9673	9.81292	1
	2010-07-02	15:43:16	41.2332	9.99047	1
	2010-07-02	15:43:48	41.233	10.012	1
	2010-07-02	15:49:20	41.2323	10.22	1
	2010-07-02	15:49:40	41.2323	10.2324	8
	2010-07-02	15:53:32	41.2305	10.3783	1
	2010-07-02	16:03:56	41.2236	10.7732	7
	2010-07-02	16:12:40	41.2187	11.0981
	2010-07-02	16:32:04	41.58	11.368	16
	2010-07-02	16:47:48	41.8788	11.7959	1
	2010-07-03	07:20:20	41.8001	11.4215	3
	2010-07-03	08:37:31	41.4095	9.58371	2
	2010-07-03	08:37:35	41.4097	9.57853	1
	2010-07-03	08:37:43	41.4091	9.57202	1
	2010-07-03	08:37:48	41.4091	9.56995	2
	2010-07-03	08:38:06	41.4096	9.55634	1
	2010-07-04	06:36:32	41.5403	9.95568	2
	2010-07-04	06:39:20	41.5401	10.0616	2
	2010-07-04	06:41:00	41.5413	10.1278	1
	2010-07-04	08:01:48	41.6739	10.314	1
	2010-07-04	08:06:36	41.6785	10.1314	1
	2010-07-04	08:08:56	41.6738	10.0492	1
	2010-07-04	08:12:28	41.6748	9.9293	1
	2010-07-04	08:12:36	41.6745	9.9249	2
	2010-07-04	08:35:39	41.8152	9.5144	7
	2010-07-04	08:36:48	41.8144	9.5565	1
	2010-07-04	08:46:44	41.8277	9.94506	1
	2010-07-04	08:46:56	41.8265	9.95232	1
	2010-07-04	08:49:28	41.8224	10.0447	1
	2010-07-04	09:53:36	41.8999	10.8001	18
	2010-07-04	10:08:56	41.9387	10.7808	1
	2010-07-04	10:10:32	41.9353	10.7245	1
	2010-07-04	10:12:00	41.9363	10.6725	2
	2010-07-04	10:19:44	41.9377	10.5376	4
	2010-07-04	12:51:12	42.0755	10.3429	1
	2010-07-04	12:59:28	42.0722	10.6538	1
	2010-07-04	13:00:36	42.0707	10.6978	1
	2010-07-04	13:06:48	42.0691	10.9293	2
	2010-07-04	14:01:48	42.3393	10.809	1
	2010-07-04	14:01:52	42.3394	10.8066	1
	2010-07-04	14:02:16	42.3405	10.7925	1
	2010-07-04	14:02:24	42.341	10.7878	1
	2010-07-04	14:02:28	42.3412	10.7855	1
	2010-07-04	14:02:32	42.3413	10.783	1
	2010-07-04	14:06:00	42.3414	10.657	1
	2010-07-04	14:06:24	42.3421	10.6428	1
	2010-07-04	14:16:40	42.3467	10.4038	1
	2010-07-04	14:24:08	42.3497	10.1199	1
	2010-07-04	15:55:16	42.2183	9.79045	1
	2010-07-04	16:07:20	42.2147	10.0449	1
	2010-07-04	16:12:00	42.2132	10.2118	1
	2010-07-04	16:13:44	42.2101	10.2717	1
	2010-07-04	16:13:56	42.2105	10.2785	1
	2010-07-04	16:14:08	42.2109	10.2855	1
	2010-07-04	16:14:28	42.2115	10.2969	1
	2010-07-04	16:15:00	42.2111	10.3154	1
	2010-07-04	16:31:20	42.204	10.9435	1
	2010-07-04	16:31:32	42.2039	10.9515	1
	2010-07-04	16:31:36	42.2039	10.9542	1
	2010-07-04	16:31:44	42.2038	10.9595	1
	2010-07-04	16:32:04	42.2034	10.9729	1
	2010-07-04	17:01:24	42.4747	10.8161	1
	2010-07-04	17:01:32	42.4745	10.811	1
	2010-07-04	17:02:24	42.4754	10.7774	1
	2010-07-04	17:02:32	42.4755	10.7721	1
	2010-07-04	17:15:24	42.4821	10.2687	2
	2010-07-04	17:15:24	42.4821	10.2687	1
SOUTH TYRRHENIAN 2010-2011 (Winter)	2011-01-19	11:41:48	38.3141	11.3255	1
CENTRAL TYRRHENIAN (Summer 2013)	2013-08-07	10:02:04	39.8279	11.5247	2
	2013-08-07	10:31:36	40.0112	10.6804	2
	2013-08-07	10:34:16	40.0125	10.5855	1
	2013-08-06	09:37:00	40.123	14.5471	1
	2013-08-06	09:40:36	40.0567	14.4501	1
	2013-08-06	10:41:40	40.162	14.8706	1
	2013-08-06	10:42:04	40.1703	14.8816	1
	2013-08-06	12:30:04	40.0671	14.9949	1
	2013-08-06	12:30:56	40.0516	14.9732	1
	2013-08-05	09:40:08	40.8657	13.7797	1
	2013-08-05	11:49:24	40.5641	13.8738	1
	2013-08-05	14:42:52	39.7063	13.1507	2
	2013-08-04	12:40:00	39.8175	11.7638	6
	2013-08-03	07:22:32	41.0109	11.8856	1
	2013-08-03	07:54:16	40.5442	11.1155	1
	2013-08-03	07:54:16	40.5442	11.1155	1
	2013-08-03	08:16:32	40.5544	10.3316	1
	2013-08-03	08:19:52	40.5562	10.2094	1
	2013-08-03	08:20:04	40.5566	10.2019	1
	2013-08-03	08:30:36	40.5592	9.91693	1
	2013-08-03	08:30:44	40.5592	9.91187	1
	2013-08-03	08:30:44	40.5592	9.91187	1
	2013-08-03	08:31:08	40.559	9.89663	1
	2013-08-03	08:54:32	40.42	10.3297	1
	2013-08-03	08:59:36	40.4194	10.4354	1
	2013-08-03	09:47:12	40.5645	11.5132	1
	2013-08-03	13:58:08	40.2794	10.8174	1
	2013-08-03	13:58:24	40.2799	10.8073	1
	2013-08-03	14:00:00	40.282	10.7489	2
	2013-08-03	14:02:28	40.2827	10.6553	5
	2013-08-03	14:03:28	40.2825	10.6171	3
	2013-08-03	14:03:32	40.2825	10.6146	1
	2013-08-03	14:06:32	40.2829	10.4992	1
	2013-08-03	15:07:28	40.1461	10.6624	1
	2013-08-03	15:13:28	40.1445	10.7535	1
	2013-08-02	07:25:52	41.417	11.4065	1
	2013-08-02	10:04:00	40.9677	9.79268	1
	2013-08-02	10:16:28	41.1023	9.71808	1
	2013-08-02	11:30:12	41.2324	10.3785	1
	2013-08-02	11:41:12	41.2344	9.95328	2
	2013-08-02	11:41:24	41.2347	9.94543	1
	2013-08-02	11:41:52	41.2359	9.92733	1
	2013-08-02	11:42:00	41.2359	9.92202	1
	2013-08-02	11:42:16	41.2362	9.91151	1
	2013-08-02	11:43:24	41.2354	9.86607	1
	2013-08-02	13:38:52	41.3646	10.5439	4
	2013-08-02	14:55:28	40.8283	10.0738	1
	2013-08-02	15:25:00	40.6943	10.034	1
	2013-08-02	15:32:24	40.6916	10.3056	1
	2013-08-02	15:34:32	40.6893	10.3842	1
	2013-08-02	15:36:00	40.6899	10.4378	3
	2013-08-01		41.8831	11.8041	1
	2013-08-01		41.8697	11.7859	1
	2013-08-01		41.5917	11.3932	1
	2013-08-01		41.4879	11.1242	1
	2013-08-01		41.4899	11.0108	1
	2013-08-01		41.4902	10.9874	1
	2013-08-01		41.4913	10.9491	1
	2013-08-01		41.7664	10.7321	1
	2013-08-01		41.729	11.3191
